# Supplementary material for: Identification of Catechins’ Binding Sites in Monomeric Aβ42 through Ensemble Docking and MD Simulations
Source: Int J Mol Sci. 2023 May 3;24(9):8161. doi: 10.3390/ijms24098161 (PMC10179585; doi:10.3390/ijms24098161)
Supplement: Supplementary file 1 [file ijms-24-08161-s001.zip]

Archive with 1 entries (1 files):
- ijms-2311972-supplementary.pdf
